# Supplementary material for: The Role of the Tyrosine-Based Sorting Signals of the ORF3a Protein of SARS-CoV-2 in Intracellular Trafficking and Pathogenesis
Source: Viruses. 2025 Apr 3;17(4):522. doi: 10.3390/v17040522 (PMC12031507; doi:10.3390/v17040522)
Supplement: Supplementary file 1 [file viruses-17-00522-s001.zip]

Archive with 1 entries (1 files):
- viruses-3546465-supplementary.pdf
